# Supplementary material for: In Vitro Characterization and In Vivo Efficacy Assessment in Galleria mellonella Larvae of Newly Isolated Bacteriophages against Escherichia coli K1
Source: Viruses. 2021 Oct 6;13(10):2005. doi: 10.3390/v13102005 (PMC8541614; doi:10.3390/v13102005)
Supplement: Supplementary file 1 [file viruses-13-02005-s001.zip]

Archive with 1 entries (1 files):
- viruses-1383720-supplementary.pdf
